# Supplementary material for: Tissue-specific expression of histone H3 variants diversified after species separation
Source: Epigenetics Chromatin. 2015 Sep 17;8:35. doi: 10.1186/s13072-015-0027-3 (PMC4574566; doi:10.1186/s13072-015-0027-3)
Supplement: Supplementary file 1 — Additional file 1: Predicted CDS of mouse H3 variants, contains Table S1, which lists the coding DNA sequence (CDS) locus information of the predicted mouse H3 variant genes in an Excel file. [file 13072_2015_27_MOESM1_ESM.xlsx]

## Sheet: TableS1
Table S1: Predicted CDS of mouse H3 variants
Prediction ID	Status	Gene Name	Protein Name	Strand	Locus	Intron
H3:00004	known	H3f3a	histone H3.3 [Mus musculus]	-	chr1:182733207-182742057	yes
H3:00009	known	Hist2h3c2	histone H3.2 [Mus musculus]	-	chr3:96042453-96042864	no
H3:00010	known	Hist2h3c1.1	histone H3.2 [Mus musculus]	+	chr3:96050808-96051219	no
H3:00011	known	Hist2h3b	histone H3.2 [Mus musculus]	+	chr3:96072616-96073027	no
H3:00038	known	H3f3b	histone H3.3 [Mus musculus]	-	chr11:115884720-115885323	no
H3:00052	known	Hist1h3h	histone H3.1 [Mus musculus]	+	chr13:21809527-21809938	no
H3:00053	known	Hist1h3i	histone H3.1 [Mus musculus]	-	chr13:21874828-21875239	no
H3:00054	known	Hist1h3f,Hist1h3g	histone H3.1 [Mus musculus]	+	chr13:23627314-23636764	no
H3:00055	known	Hist1h3e	histone H3.2 [Mus musculus]	-	chr13:23653823-23654234	no
H3:00056	known	Hist1h3d	histone H3.2 [Mus musculus]	+	chr13:23667670-23668081	no
H3:00057	known	Hist1h3c	histone H3.2 [Mus musculus]	-	chr13:23836955-23837366	no
H3:00058	known	Hist1h3b	histone H3.2 [Mus musculus]	+	chr13:23844248-23844659	no
H3:00059	known	Hist1h3a	histone H3.1 [Mus musculus]	-	chr13:23853811-23854222	no
H3:00005	pseudo	(Gm13349)	-	-	chr2:18260205-18260616	yes
H3:00006	pseudo	(Gm13529)	-	-	chr2:33507908-33508280	no
H3:00007	pseudo	(H3f3c)	(H3.3 like)	-	chr2:119491361-119491772	no
H3:00008	pseudo	(Gm14383)	-	+	chr2:119494894-119495280	yes
H3:00012	pseudo	(Gm6485)	-	-	chr3:104555644-104556083	no
H3:00014	pseudo	(Gm12657)	(predicted gene 12657)	+	chr4:94266075-94266486	no
H3:00015	pseudo	(Gm12950)	-	+	chr4:116121392-116121809	yes
H3:00033	pseudo	(Gm3835)	-	-	chr8:74953426-74953849	no
H3:00036	pseudo	(Gm12260)	-	+	chr11:58775313-58775724	no
H3:00037	pseudo	(Gm12271)	(H3.3 like)	-	chr11:61229903-61230317	no
H3:00061	pseudo	(Gm6132)	-	-	chr13:70146081-70146492	no
H3:00063	pseudo	(Gm10257)	(H3.3 like)	-	chr13:101716359-101716770	no
H3:00064	pseudo	(Gm4938)	-	+	chr13:105708858-105709338	no
H3:00065	pseudo	(Gm6421)	-	-	chr13:118147018-118147429	no
H3:00066	pseudo	(Gm6128)	-	-	chr14:21675232-21675643	no
H3:00074	pseudo	(H3f3a-ps2)	-	-	chr16:91114433-91114844	no
H3:00078	pseudo	(Gm14529)	-	+	chrX:19916425-19916905	no
H3:00082	pseudo	(Gm14682)	-	+	chrX:64225882-64226352	yes
H3:00083	pseudo	(Gm8757)	-	+	chrX:75870044-75870416	no
H3:00085	pseudo	(H3f3a-ps1)	-	+	chrX:99019853-99020264	no
H3:00003	unknown	-	-	+	chr1:180229526-1802300057	N/A
H3:00019	unknown	-	-	+	chr6:71299324-71299697	N/A
H3:00023	unknown	-	-	-	chr7:17232731-17233138	no
H3:00024	unknown	-	-	+	chr7:25469258-25469665	N/A
H3:00025	unknown	-	-	-	chr7:25514737-25515106	N/A
H3:00031	unknown	-	-	+	chr8:74219506-74219999	no
H3:00032	unknown	-	-	+	chr8:74559143-74559554	no
H3:00034	unknown	-	-	+	chr9:96805923-96806308	no
H3:00040	unknown	-	-	+	chr12:88878853-88879254	no
H3:00041	unknown	-	-	+	chr12:88970940-88971331	no
H3:00042	unknown	-	-	+	chr12:89066157-89066548	no
H3:00043	unknown	-	-	+	chr12:89226637-89227028	N/A
H3:00044	unknown	-	-	-	chr12:89302808-89303219	no
H3:00045	unknown	-	-	-	chr12:89369387-89369795	N/A
H3:00046	unknown	-	-	-	chr12:89463977-89464388	no
H3:00047	unknown	-	-	-	chr12:89546480-89546891	no
H3:00049	unknown	-	-	+	chr12:109952100-109952510	no
H3:00050	unknown	-	-	-	chr13:12775873-12776280	N/A
H3:00051	unknown	-	-	-	chr13:13511029-13511436	N/A
H3:00067	unknown	-	-	+	chr14:32616100-32616433	no
H3:00070	unknown	-	-	+	chr15:38892951-38893356	N/A
H3:00071	unknown	-	-	+	chr15:86769536-86769902	N/A
H3:00072	unknown	-	-	+	chr16:22236991-22237382	N/A
H3:00079	unknown	-	-	+	chrX:33916426-33917208	N/A
H3:00081	unknown	-	-	-	chrX:62323465-62323636	no
H3:00086	unknown	-	-	+	chrX:147440412-147441191	N/A
* Sequences have no start codon or have < 30 a.a. length were excluded.
