# Supplementary material for: Tissue-specific expression of histone H3 variants diversified after species separation
Source: Epigenetics Chromatin. 2015 Sep 17;8:35. doi: 10.1186/s13072-015-0027-3 (PMC4574566; doi:10.1186/s13072-015-0027-3)
Supplement: Supplementary file 4 — Additional file 4: Predicted CDS of rat histone H3 variants, contains Table S3 for the rat H3 sequence prediction results as an Excel file, which is the same format as Table S2. [file 13072_2015_27_MOESM4_ESM.xlsx]

## Sheet: TableS3
Table S3 | Predicted CDS of rat histone H3 variants
Prediction ID	Ensembl gene name	Strand	Locus	Predicted product
ratH3_00001	-	-	chr10:16357334-16358007	TKQTARKSTSGKAPRKQLKAARKSAPSSGGVKKPHRYRPGTVALREIRKSTELLIRQDFKTDLRFQAYLVGLFEDINLCAIHAKRVTIMPKDSQLARRICRERA
ratH3_00002	-	-	chr10:17422705-17423378	TKQTARKSTSGKAPRKQLKAARKSAPSSGGVKKPHRYRPGTVALREIRKSTELLIRQDFKTDLRFQAYLVGLFEDINLCAIHAKRVTIMPKDSQLARRICRERA
ratH3_00003	Hist3h3	+	chr10:45061325-45061736	MARTKQTARKSTGGKAPRKQLATKTGGVKKPHRYHPGTVALREIRRYQKSTELLIRKLPFQRLVREIAQDFKTDLRFQSYLVGLFEDTNLCAIHAKRVTIMPKDIQLARRIRGERA
ratH3_00004	H3f3b	+	chr10:103709997-103710601	MARTKQTARKSTGGKAPRKQLATKAARKSAPSTGGVKKPHRYRRPGTVALREIRRYQKSTELLIRKLPFQRLVREIAQDFKTDLRFQSAAIGALQQEASEAYLVGLFEDTNLCAIHAKRVTIMPKDIQLARRIRGERA
ratH3_00005	ENSRNOG00000048347	-	chr11:58470571-58470981	MARTTQTARKSTGGKAPRKQLATKAARKSAPSTGGVKKPHRYRPGTAALREIRRYQKSTELLIRKLPFQRLVREITQDFKTDLRFQRAAIGALQEASEAYLVGLFEDTNLCAIHAKRVTIMPKDIQLARRIRGERA
ratH3_00006	ENSRNOG00000026765	-	chr11:84446329-84446670	MQIHRKPGKQLATKAGRKSAPSTGGVAAIGALQEALFEDTNLCAIHAKRVTIMPKDI
ratH3_00007	-	-	chr13:28682840-28683252	MACTKQTARKSTGAPSTGGVKKPHRYRPGTVAL*EIRHYQKSTELLIRKLPFQHLV*EIAQDFKTELRCQRAAIGALQEASETIMPKDIQLARRIRRECA
ratH3_00008	H3f3c	-	chr13:104090347-104099793	MARTKQTARKSTGGKAPRKQLATKAARKSAPSTGGVKKPHRYRRPGTVALREIRRYQKSTELLIRKLPFQRLVREIAQDFKTDLRFQSAAIGALQLQEASEAYLVGLFEDTNLCAIHAKRVTIMPKDIQLARRIRGERA
ratH3_00009	-	-	chr13:114091072-114091467	MTRTKQTARKYQKSTELLIALQEASEA*LVGLFEDTNLCAIYAKRVTIMPKDIQ
ratH3_00010	Grsf1	-	chr14:20958521-20958933	MSHTKQTARKSTSGKASRKQLATKAARKSAPSTGGVKKPHAQDFKTDLRQSAAIGALQEASEAWLLGLCEDTNLCAIHAKCVTIMPKDTQLARCICGERA
ratH3_00011	-	+	chr14:32328848-32329131	MAPTKQNDSKSTHWWLSIRKQLATKAARKSAPSTGGVKKYQKSTELLILLPLPPSVNPTSMRHHNWQSKTLSQNCSV
ratH3_00012	Tbc1d1	-	chr14:45579746-45580145	MAPTKHTARKSTCGKAVRKQLPTKASHKSAPSTGGVKKYQKSTELLIRKLPFAAIGALQEASEACLVGLFEDINLCAIHDKHVTVMPKDIQLVLRRECV
ratH3_00013	ENSRNOG00000031251	-	chr15:23540605-23541007	MARTRRTARKPSGGKAPRKQLATKAAYRPGTVALREIRAQDFKTDLRFRSAAIGALQEASETYLVGRFEDTNLCASHVKCVTIMPKDIQLARRIRAECA
ratH3_00014	ENSRNOG00000029521	-	chr15:24294927-24295320	TARKSTGGKAKSAPSTGGVKLPFQRLVLEMAQDFKTDLRFQSAEIGALQEASEAYLVGLFEDTNLMPKDIQLARRIRRERA
ratH3_00015	-	-	chr15:31885672-31886069	QTARKSTG*GKAPRKQLATKAAELLIRKLPFQRLVRKIAQDFKTDLAIHAKRVTIMPKDIQVARRIRGEHA
ratH3_00016	-	+	chr15:31911650-31912064	MAHSRQTARKSTG*GKAPRKQLATKAALKSAPSTGGTELLIRKLPFQRLVRKIAQDFKTDLRFQSAAIHAKRVTIMPKDIQLARRIREECA
ratH3_00017	ENSRNOG00000050793	+	chr16:2035679-2036062	MAHKSTGGKAPRKQLATEATRKGAPSTGGVKKPHRYRPGTVALRYQKSTELLIRKLPFQRLAGEMAQDFKTDLRLFEDTNLCAIHAKRVTITPKDIQLAYCIHGEHA
ratH3_00018	-	+	chr16:7844223-7844554	MAPTKQTAHKSTGGKAPRKSAPSTGWVKKPHRYRPGTVALGALQEASEACLVGLFESMLRE
ratH3_00019	-	+	chr16:15867580-15867628	VTIMPKDIQLAHRIL
ratH3_00020	Lzts1	-	chr16:22190898-22191194	MAHTEQTARKSTGGKAPSTGGVKKPHHYRPGTVALHEIRRHQKSTELLIAIGALQEASEAY
ratH3_00021	-	+	chr16:66047449-66047722	KQLATKAARFKTDLRFQSEALGVLQGPSKAYLVRLFEDA
ratH3_00022	-	-	chr17:7585900-7586302	MAHTKQTARKSTGGKAPRKPSTGGVKKPHRYRPGTEIRRYQKSTELALQEASEAYVVGHFEDTNLCAIHAKHVTIMPKDMAVARHIHGECA
ratH3_00023	Ranbp9	+	chr17:26022167-26022496	KSAPSTGGVKKPHRYRPGTVALCEIRCYQKSTELLIRKSEAYLVGLFEDTNLCAIHDKRVTIMPKDI*LVRRIRGERA
ratH3_00024	-	+	chr17:40101296-40101704	MAPTNQTVRKSTIGKALRKQVATKAAHKCAPSTGGVKVALREIRRYPFQRLVREIAQDYLVGLFEDTNLCAIHAKSITIMPKNIQLAGCIHREHA
ratH3_00025	Hist1h2ail	+	chr17:45470631-45471042	MARTKQTARKSTGGKAPRKQLATKAARKSAPATGGVKKPHRYRPGTVALREIRRYQKSTELLIRKLPFQRLVREIAQDFKTDLRFQSEAYLVGLFEDTNLCAIHAKRVTIMPKDIQLARRIRGERA
ratH3_00026	Hist2h3c2	-	chr17:45480512-45480923	MARTKQTARKSTGGKAPRKQLATKAARKSAPATGGVKKPHRYRPGTVALREIRRYQKSTELLIRKLPFQRLVREIAQDFKTDLRFQSSAVMALQEASEAYLVGLFEDTNLCAIHAKRVTIMPKDIQLARRIRGERA
ratH3_00027	Hist2h3c2	+	chr17:45488059-45488470	MARTKQTARKSTGGKAPRKQLATKAARKSAPATGGVKKPHRYRPGTVALREIRRYQKSTELLIRKLPFQRLVREIAQDFKTDLRFQSSAVMALQEASEAYLVGLFEDTNLCAIHAKRVTIMPKDIQLARRIRGERA
ratH3_00028	ENSRNOG00000048264	-	chr17:45634552-45634963	MARTKQTARKSTGGKAPRKQLATKAARKSAPATGGVKKPHRYRPGTVALREIRRYQKSTELLIRKLPFQRLVREIAQDFKTDLRFQSSAVMALQEASEAYLVGLFEDTNLCAIHAKRVTIMPKDIQLARRIRGERA
ratH3_00029	Hist2h3c2	+	chr17:45648672-45649083	MARTKQTARKSTGGKAPRKQLATKAARKSAPATGGVKKPHRYRPGTVALREIRRYQKSTELLIRKLPFQRLVREIAQDFKTDLRFQSSAVMALQEASEAYLVGLFEDTNLCAIHAKRVTIMPKDIQLARRIRGERA
ratH3_00030	Hist2h3c2	-	chr17:45664145-45672199	MARTKQTARKSTGGKAPRKQLATKAARKSAPATGGVKKPHRYRPGTVALREIRRYQKSTELLIRKLPFQRLVREIAQDFKTDLRFQSEAYLVGLFEDTNLCAIHAKRVTIMPKDIQLARRIRGERAMARTKQTARKSTGGKAPRKQLATKAARKSAPATGGVKKPHRYRPGTVALREIRRYQKSTELLIRKLPFQRLVREIAQDFKTDLRFQSSAVMALQEASEAYLVGLFEDTNLCAIHAKRVTIMPKDIQLARRIRGERA
ratH3_00031	-	+	chr17:57922706-57922823	DFKTDLRFQSAAVGALQDASEAYLVGLFEDTNLCAIHAK
ratH3_00032	Hist1h2ail	+	chr17:58626129-58626540	MARTKQTARKSTGGKAPRKQLATKAARKSAPATGGVKKPHRYRPGTVALREIRRYQKSTELLIRKLPFQRLVREIAQDFKTDLRFQSEAYLVGLFEDTNLCAIHAKRVTIMPKDIQLARRIRGERA
ratH3_00033	Hist1h3b	-	chr17:58702710-58706663	MARTKQTARKSTGGKAPRKQLATKAARKSAPATGGVKKPHRYRPGTVALREIRRYQKSTELLIRKLPFQRLVREIAQDFKTDLRFQSSAVIALQEASEAYLVGLFEDTNLCAIHAKRVTIMPKDIQLARRIRGERAMARTKQTARKSTGGKAPRKQLATKAARKSAPATGGVKKPHRYRPGTVALREIRRYQKSTELLIRKLPFQRLVREIAQDFKTDLRFQSEAYLVGLFEDTNLCAIHAKRVTIMPKDIQLARRIRGERA
ratH3_00034	-	+	chr19:25799750-25800123	MAHTKQTVRKSTGGKAPRKQLATKAARKVKKPHRYRPGTVALREIRHFQRSTELLIRKLPFQRLVRKIAQDFKTDLRFSEAYLVGLFEDSNLCAVHAKRVTIMPKDIQVA
ratH3_00035	-	-	chr19:47853074-47853443	KAPRKQLATKAACKCAPSTGGVKKPHHYRPGTVALCEIRCYQKSTELLIRKLPFQRLVRKIAQDFKTDLASEAYLVGLFEDTNLCAIHAKRVTIMPKDIQLASRIGGDHA
ratH3_00036	ENSRNOG00000028578	-	chr19:65591769-65592157	MARTEQTVRKSTGGKAPKSAPSTGGVKKPHCYRPGTVALREIRRYQKSTELLIASEAYLVGLFTNLCAIHAKCVTIMPKGIQLACCIHRERA
ratH3_00037	-	-	chr1:53365150-53365430	VKKPHRYRPGTVAEIRRYQKSTELEIAQDFKTDLRFQSEAIGALQEASEVYLVGLLEDTNLCGIRAKRITVMPKDTQLA
ratH3_00038	-	-	chr1:90434009-90434236	LIRKLPFQRLVLEIAQDFKTDLCFQRESIGALQEASEAFEDTNLCAIHATRVRIMTKDIQLARPIRGERA
ratH3_00039	-	-	chr1:90807060-90807287	LIRKLPFQRLVLEIAQDFKTDLCFQRESIGALQEASEAFEDTNLCAIHATRVRIMTKDIQLARPIRGERA
ratH3_00040	Tulp2	-	chr1:102580366-102580618	EIAQDFKTDLIHAKRVTIIPEEPASTPHARRTCLRVHYVGETSFSKNFPSSCHQ
ratH3_00041	-	+	chr1:117055780-117056114	GVKKPHRYRLIRKLPFQRLVQSAAIGALQEASENLCAIHAKCVTIMPEDIQLARLNSQAKNVLKKSPL
ratH3_00042	Mef2a	+	chr1:129363186-129363501	MKAALKSVPSTGGVKKPHRYRPGLVREIAQDFKTDLRFQRAAIGALQEASEAYPAGLFEDTNLCAIHAKCITIMPKDIQ
ratH3_00043	Spon1	+	chr1:185780274-185780682	MVRSKQTAHISSIGKAPRKQLATKATLKSAPSTGGVKKPHRYRPGTVALPEIRCHQKSTELLIRKLPAAIGALQEAEAYLVGLFNLCAIHAKCITIMPKDIQLARRIRRERA
ratH3_00044	-	+	chr1:214498946-214499135	EAYLVGLFEDTNLLYLYQTDHYPIQSHSDRALTDIIAQSILISQPKTLFHIQKSLGNILTTH
ratH3_00045	ENSRNOG00000030548	-	chr1:233306114-233306525	MARTKQTARKSTGGKAPRKQLATKASHKSAPSTGGVKKPHRYRPGTVALREIRRYQKSTELLIRKLPFQRLVREIAQDFKTDLRFQSAAIGALQEASEAYLVGLFEDTNLCAIHAKRVTIMPKDIQLARRILGERA
ratH3_00046	Pgm5	+	chr1:250034585-250034870	SAPSTGGVKKPHRYRPGTVLVREIAQDFKFEDTNLCAPKDIQLARRIA
ratH3_00047	-	+	chr20:10298575-10298814	MVHTEKTACKFPCVKAPRTQLGTKAAPKSAPSTGGVDTNLCAIH
ratH3_00048	-	+	chr20:39659808-39660191	KSTGGKAPRKQTGGVKKPHRYREIRRYQKSTEAQDFKTDLRFQSAAIGADIQLARRIRGERA
ratH3_00049	Oxct1	-	chr2:72943517-72943862	GKAPRKQLATKAARKSAPSTGGVKKPHRYRPGKSTELLIRKLVQEIAQDFKTDLRFRSAAIGALQKANEACLVGLFEDTNLCAIHAKRVTIMPKEIQLARRICGERA
ratH3_00050	Zfp622	-	chr2:97989614-97989920	MAPTKQTAHKSTGGKAPRKQLAVKKPHRYRPGTVFQSAAIGALQKASEAYLVG
ratH3_00051	-	+	chr2:142353934-142355933	GVKKPHRYRPGTVALGVKKPHRYRPGTVALKLPFQRLVREVAQDFKTDLRFQRAATGALQEASEAHLVGLFEDTNLCGSHAKHVTIMPKDTQLACRIHGERGEESTMRGNLVSHFFPSSSCYQ
ratH3_00052	-	+	chr2:177216648-177217059	MAGTKQTARKSTGGKAPRKQLVTKAARKSAPSTGGVEKPHRYRPGTVALREIRRYQKSTELLIRKLPFQHLV*EIAQDFKTDLRFQSAAIGALQEASEACLVGLFEDTNLCSIHAKRVTIMPKDIQLARRIQGERA
ratH3_00053	Rapgef2	+	chr2:197270063-197270477	MARTKQTALREIRRYQKFTELLIRKLPF*YLG*EIAQDFKTDLNLCAIHAKRVTIMPKDIQLARCIRGERA
ratH3_00054	Hist2h3c2	-	chr2:217866184-217866595	MARTKQTARKSTGGKAPRKQLATKAARKSAPATGGVKKPHRYRPGTVALREIRRYQKSTELLIRKLPFQRLVREIAQDFKTDLRFQSSAVMALQEASEAYLVGLFEDTNLCAIHAKRVTIMPKDIQLARRIRGERA
ratH3_00055	ENSRNOG00000045753	+	chr2:217875924-217876335	MARTKQTARKSTGGKAPRKQLATKAARKSAPATGGVKKPHRYRPGTVALREIRRYQKSTELLIRKLPFQRLVREIAQDFKTDLRFQSSAVMALQEASEAYLVGLFEDTNLCAIHAKRVTIMPKDIQLARRIRGERA
ratH3_00056	ENSRNOG00000045753	+	chr2:217903377-217903788	MARTKQTARKSTGGKAPRKQLATKAARKSAPATGGVKKPHRYRPGTVALREIRRYQKSTELLIRKLPFQRLVREIAQDFKTDLRFQSSAVMALQEASEAYLVGLFEDTNLCAIHAKRVTIMPKDIQLARRIRGERA
ratH3_00057	Hsd3b5	-	chr2:220073628-220073947	SAPSTGGVKKPSTELLIRKFPFQCLVREIAQDFKIDLRFQSAAISALQEASEAYLVGLFEDTNLCAIHAKHVTIMPKDIQLARRIQEERA
ratH3_00058	-	+	chr2:257218008-257218323	MACTKQTARKSTGGKAPRKQLATKAARKSAPSTGGVKIPHRYRPGTVAL*EIRRYQKSTELLIRKLPFQRLVREIAQELSYMQVHVFNVVCLLCCSCKFAIKIH
ratH3_00059	Metap1	+	chr2:262290433-262290841	MARTKQTARKSTGGKKAARKSAPSTGGVKIPLRYRPGTVALEIRRYQKSTELLIPKLPFQRLVREIAQDIGALQEASEAYLIGLFEETNLCAIHAKRETIMPKDIQQARRIRGEHA
ratH3_00060	-	-	chr2:276672020-276672320	PSTGGVKKPHSAAIGALQEASEAFEDTNLCAIHAKCSHSQKSFPLLPVISSEC
ratH3_00061	Pdcl	+	chr3:26845647-26846010	MAHTKQTARQSTGGKEPRKQLATKAVRKSAPSTGGVKKPHRYYQKSTELLISKLPFQRLVREIAQDFKAAIGALQEASEAYLVGLFEDTNLCAVHAKRVTIMP
ratH3_00062	-	+	chr3:148774950-148775898	MPSLLLSNASAASHLLSSSQRRRGVSKEVPIPWLGQARKSTSGKAPRKQLATHRYRPGTVALKTDLRFQSAAIGAFQEASEAYLVGLDTNLCAIHAKPGTIMPKDIQLARRIHSERA
ratH3_00063	-	+	chr3:148788434-148789382	MPSLLLSNASAASHLLSSSQRRRGVSKEVPIPWLGQARKSTSGKAPRKQLATHRYRPGTVALKTDLRFQSAAIGAFQEASEAYLVGLDTNLCAIHAKPGTIMPKDIQLARRIHSERA
ratH3_00064	-	-	chr3:151677015-151677409	MTPTKQISCKSTCVKAPRNQLATKAALKSAPSTGGVKKPHAAIGALQEASEAYLVGLTNLCAIHAKPGTIMPKDIQLARRI
ratH3_00065	-	+	chr3:152032248-152032603	KAPRKQLATKAARKSAPSTNLCAIHAKPGTIMPKDIQLARRIRSESA
ratH3_00066	ENSRNOG00000010304	+	chr3:152626131-152626453	APSTGGVKKPHLVREIAQDFKTDLRFQSAAVGALQEASEAYLVFEDTNLCAIHAKPGTIMPKDIQLARPICLERA
ratH3_00067	ENSRNOG00000007658	+	chr4:55281912-55282272	PRKQLATKSTGGVKKPHHYRPGTVALREIRRYQKSTELIRTLPFQRLVREIAQNFKTDLRFQLVGLFEDTSLCAIHAKRVTIMPKDIQLAHHTRGERA
ratH3_00068	Atg7	-	chr4:209999518-209999722	EIRRYQKSTFEDTNLCATYANM
ratH3_00069	-	-	chr4:234547706-234548029	KSAPSTGGVKKPRCYRPGTVALRGALQEASEACLVGLFEDTNLCAIHAKRVTIMPKDIQLARHTRGERA
ratH3_00070	ENSRNOG00000047857	+	chr5:2183841-2184165	MPSTGEVKRPRCYRPGTLALCEIRCYQKSTELLIGALQEASEACLVGLFEDTNLCAIHAKRVTIMTKDIELARHIRGECA
ratH3_00071	-	+	chr5:104014942-104015329	MARTEQTARKSTSGKAPRKLATKAARKSAPSTGGVKKPTVALREIRLVREIAQDFKTDLASEAYLVGKRVTIMPKKIPASKL
ratH3_00072	-	+	chr5:137987001-137987415	MAHTKQTVCKSTAGKAPRKQLYQKSTELLICKLPFQRLVQEIIQDFKTDLRFQSAAVGALQEAKEACLSALFENTNLCAIYAKRVIIMPKDTQLACHIRGEHA
ratH3_00073	ENSRNOG00000005728	+	chr5:154701065-154701442	MAHTKPTARKSTGGKAPRKQLATKAKKPHRYRPGTVALGEIRRYQKSTELIRKLPFQASEAYLVGLFEDTNLCAIDIQLARRIRGECA
ratH3_00074	ENSRNOG00000004202	+	chr6:676982-677392	MARTKPTARKSTVGKASSKQLATKAAHKSAPSTGGVKKAHRYRPGTVALREMRRCQKSTELLIRKLPFQRLVREMAQDFKTDLRFQSAAIGALQETNLCAIHAKRVSIMPKDIQLARRIRGERA
ratH3_00075	ENSRNOG00000034127	-	chr6:6427480-6427892	MARTKQTARKSTKQLATKAARKSAPSTGGVKKPHRYRPGTVALREICCYQKSTELLIQKLPFQRLVREIAQDFKTDLRFQSAAIGALQEASEAYLVGLFEDTNLCAIHAKRVTIMPKDIQLARRIRGERA
ratH3_00076	ENSRNOG00000006349	-	chr6:70572291-70573160	MARTKQTARKSTGGKAPRKQLATKAARKSAPSTGGVKKPHRYRPGTVALREIRRYQKSTELLIRKLPFQRLVREIAQDFKTDLRFQRASIGALQEASEAYLVGLFEDTNLCAIHAKRVTIMPKDIQLARRIRGERA
ratH3_00077	-	-	chr6:111801935-111802266	MAHTKQTACKSTSGTVPRKQLATEAFRKSAPSTGEIRRYQKSTDLLICKLPFQRLVREIAQDFKADLRFQSAAIGALQEASKAYLVGLFEDTNL
ratH3_00078	-	-	chr6:127451069-127451399	MAHTKQTACKLIIGKTLREKLATKAALKSVPSTGGVKKPHIAQDFKTDLSFQSAAIGASQEASEAYLVGLFE
ratH3_00079	-	-	chr6:137941904-137942157	VKKPHRYRPGTEIRRYQKSLVREIAQDAAIGALQEASEACLVGLWEDTNLCAIHAKRVTI
ratH3_00080	ENSRNOG00000045778	-	chr7:59924842-59925237	MAHTKQTARKSTGGKAPRKQLTTKAARKSAPSLIRKLPFQHLVREMAQDFKTDLRFQSAAIGALQGLFEDTNLCASHAKRVTIMPKDIQLARRILGERV
ratH3_00081	RGD1564548	+	chr7:95418602-95419013	MARTKQTARKSTGGKAPRKQLATKATRKSAPSTGGVKKPHRYRPGTVALREIRRYQKSTELLIRKLPFQRLVREIAQDFKTDLRFQSAAIGALQEASEAYLVGLFEDTNLCAIHAKRVTIMPKDIQLARRIRGERA
ratH3_00082	ENSRNOG00000031680	+	chr7:109353999-109354410	MARTKQTARKSTSDTAPRKQLATKASCKSAPSTGGVKKPHRYRPGTVALREIRCYQKSTELLIRKLPFQRLVREMAQDFKTDLRFQSAAIGALQEASEACLVGLFEDTNLCAIQLARRIRGERV
ratH3_00083	-	+	chr7:127594500-127594690	IAQDFKTDLRTIMPKDIQLACCIRRKCA
ratH3_00084	Shank3	-	chr7:130201808-130202112	KSAPSTGGVKKPHAQDFKTDLRVTIMPKDIQLAHCIRGECA
ratH3_00085	Chordc1	-	chr8:17501429-17501767	TKAARKSALSTGGVKKPHSYRPGTVALLEIRCYQKSTELLIEIAQDFKTDLGLFEDTNLCKDIQLARRIRGERA
ratH3_00086	ENSRNOG00000029359	-	chr8:64281823-64282234	MARTKQTAAPRKQLATKAARKSAPSTGGVKEPHRYRPGTVALSEIRCCQKSTELLIRKLASEAYLVGHSEDTNLCAIHAKHVTIMPKDIQLARHIRGEHA
ratH3_00087	-	-	chr9:416282-416555	KQLATKAARFKTDLRFQSEALGVLQGPSKAYLVRLFEDA
ratH3_00088	ENSRNOG00000032108	-	chr9:46636543-46636954	MPHTKQSVRKSTGGKAPRKQLATKAAPKSALSTGGVKKPHRYRPGTLPFQRLVREIAQDFKTDLRFQSAATDVLQEASEAYLVGHSEDTNLCVIHAKHVTIMSKDIQLAHHIRGEHA
ratH3_00089	-	+	chrX:2618174-2618585	MTCTKQTAHKSTGGKAPRKQLPHRYRPGTVALHEIKRYQKSTELLRFQSAAIGALQEASEAYLVGLFEQTNRCAIHGKRVTIIPKDIQLPRRIRGECV
ratH3_00090	-	+	chrX:17980380-17980780	MTLTKQITGKSTGGKAPRKTNLCAIHAKHVTIMLKDIQLACCICRECA
ratH3_00091	-	+	chrX:38529390-38529768	TGGKAPRKQLATKAARKSAPSTGGVKKPEIRRYQKSTELQIHKLPFQRLV*EIARDFKTDLRFQSAAIGALQEASEAYLVGRFEDTNLCAIHAKCETIMPKDIQPARRIRGKCA
ratH3_00092	-	+	chrX:38587105-38587483	TGGKAPRKQLATKAARKSAPSTGGVKKPEIRRYQKSTELQIHKLPFQRLV*EIARDFKTDLRFQSAAIGALQEASEAYLVGRFEDTNLCAIHAKCETIMPKDIQPARRIRGKCA
ratH3_00093	-	-	chrX:48718518-48718677	FQSAAIGALQDTSEAHLVGLFEDTYMCAMHAKQCIIVPKDIQLAWHILRECA
ratH3_00094	-	+	chrX:54350082-54350177	RKQLATKAAPSTGGVKKPHRYRPGTVAL
ratH3_00095	-	+	chrX:59343130-59343220	IGALQEASEAYLIGLFEDTDLCDIHGKYL
ratH3_00096	-	-	chrX:65387711-65387859	MQTARKSTGGKHRYRPGTVALGEIRCY
ratH3_00097	-	-	chrX:74533557-74533788	MXXXXXXXXXXXXXXXXXVGLFEDTNLCAIHAKRVTNMPKRYPASTPHTRRMCSRIHYKGKHFILKNMFSSSSCYQ
ratH3_00098	-	-	chrX:75347436-75348565	MAPTKQTARKFTGGKAPRKQLTTKAARKSAPSTGGVKKREIRRYQKSTVGLFEDTNLCAIHAKRVTNMPKRYPASTPHTRRMCSRIHYKGKHFILKNMFSSSSCYQ
ratH3_00099	-	+	chrX:78826151-78826560	KKPHRYRPGEIAQDFKTDLRFQSAAISALQEASEAMPKDIQLAHHTRGERASESTMRGNISFSNFFSFFLLSVVLNARYFFHPVKGT
ratH3_00100	-	-	chrX:92536460-92536619	YQKSTELLEIAQDFKTDLLQEASEAYLVGLIL
ratH3_00101	Mcf2	-	chrX:143244385-143244647	HRYRPGTVLFEDTNLCAIHAKCVTICQKIPS
ratH3_00102	-	-	chrX:148455058-148455240	AAIGALQEASVTIMPKDIQLAYHIHGECGQESTMRGNISL
ratH3_00103	-	+	chrX:151409986-151410130	MTDLCFQKATINALQETSEAYLVGLFEDSNLCVVHAKGVTICQKVSR
ratH3_00104	-	+	chrX:154234882-154235280	MACTKQTACNSTGGKAPRKQHRYRPGTVTVGEIRRYQKSQDFKTDLRFQGALQEASEAYLVCLFEDTNLCAFHAKCVTIMPKDTQPARRMRGERA
