# Supplementary material for: Tissue-specific expression of histone H3 variants diversified after species separation
Source: Epigenetics Chromatin. 2015 Sep 17;8:35. doi: 10.1186/s13072-015-0027-3 (PMC4574566; doi:10.1186/s13072-015-0027-3)
Supplement: Supplementary file 5 — Additional file 5: Similarity of amino acid and DNA sequence, contains Table S4, which shows amino acid and DNA sequence similarities between mouse H3 variant proteins/genes in Excel file. [file 13072_2015_27_MOESM5_ESM.xlsx]

## Sheet: TableS4
Table S4 | Similarity of amino acid and DNA sequences
		Amino acid sequence
		H3.1		H3t		H3.2		H3.3				H3mm6		H3mm7		H3mm8		H3mm9		H3mm10		H3mm11		H3mm12		H3mm13		H3mm14		H3mm15		H3mm16		H3mm17		H3mm18
DNA sequence	Hist1h3a			3	97.7778	1	99.2593	5		96.2963		15	88.8889	7	94.8148	28	93.0435	56	72.5926	27	82.2222	7	94.8148	9	93.3333	8	94.0741	42	84.4444	8	94.0741	9	93.3333	19	83.7037	17	87.4074	H3.1	Amino acid sequence
	H3t	52	87.3479			4	97.037	8		94.0741		18	86.6667	10	92.5926	31	90.4348	58	71.1111	30	80	10	92.5926	12	91.1111	11	91.8519	45	82.2222	11	91.8519	12	91.1111	21	82.2222	20	85.1852	H3t
	Hist2h3b	10	97.5669	54	86.8613			4		97.037		14	89.6296	6	95.5556	27	93.913	55	73.3333	26	82.963	6	95.5556	8	94.0741	7	94.8148	41	85.1852	7	94.8148	8	94.0741	18	84.4444	16	88.1481	H3.2
	H3f3a	93	76.8856	105	73.7226	92	77.129					11	91.8519	2	98.5185	23	97.3913	51	76.2963	23	85.9259	2	98.5185	4	97.037	3	97.7778	37	88.1481	3	97.7778	4	97.037	16	85.9259	12	91.1111	H3.3
	H3f3b	79	80.5353	90	77.8589	74	81.7518	94	76.6423
	H3mm6	102	74.4526	115	71.2895	99	75.1825	15	96.3504	100	74.9392			13	90.3704	30	91.3043	56	73.3333	29	81.4815	13	90.3704	15	88.8889	13	90.3704	45	82.2222	11	91.8519	13	90.3704	22	82.2222	19	85.9259	H3mm6
	H3mm7	96	76.1557	108	72.9927	95	76.399	3	99.2701	97	75.9124	18	95.6522			25	95.6522	53	74.8148	25	84.4444	4	97.037	6	95.5556	5	96.2963	37	88.1481	5	96.2963	6	95.5556	18	84.4444	14	89.6296	H3mm7
	H3mm8	134	78.7356	140	76.1494	130	79.8851	141	76.4368	68	98.5632	144	74.8148	144	75.5747			63	82.6087	37	88.6957	25	95.6522	27	93.913	25	95.6522	54	90.4348	25	95.6522	25	95.6522	35	87.8261	29	92.1739	H3mm8
	H3mm9	180	70.3163	189	67.8832	180	71.0462	102	91.4842	182	70.073	109	84.4444	104	90.7543	220	70.6897			53	71.223	51	76.2963	55	73.3333	52	75.5556	49	68.3544	53	74.8148	50	77.037	59	71.3235	53	74.0741	H3mm9
	H3mm10	119	71.5328	128	68.3698	117	71.7762	32	92.2141	118	71.5328	43	97.037	35	91.4842	160	73.5632	98	87.234			24	85.1852	27	82.963	25	84.4444	46	76.9784	25	84.4444	23	85.9259	32	80.1471	29	81.4815	H3mm10
	H3mm11	94	76.6423	106	73.4793	93	76.8856	4	99.0268	96	76.1557	17	95.5556	7	98.2968	143	75.8621	102	91.4842	34	91.7275			6	95.5556	5	96.2963	38	87.4074	5	96.2963	6	95.5556	18	84.4444	14	89.6296	H3mm11
	H3mm12	97	75.9124	107	73.236	96	76.1557	6	98.5401	99	75.4258	19	96.2963	9	97.8102	146	75	106	90.5109	36	91.2409	8	98.0535			7	94.8148	41	85.1852	7	94.8148	8	94.0741	19	82.963	16	88.1481	H3mm12
	H3mm13	96	76.1557	108	72.9927	95	76.399	4	99.0268	96	76.1557	17	88.1481	7	98.2968	142	76.1494	102	91.4842	34	91.9708	6	98.5401	8	98.0535			37	88.1481	6	95.5556	7	94.8148	18	85.1852	13	90.3704	H3mm13
	H3mm14	171	72.2628	181	69.5864	169	72.5061	89	94.1606	170	72.0195	98	96.2963	90	93.9173	211	73.8506	51	89.5833	91	89.1253	90	93.9173	93	93.1873	89	94.1606			39	86.6667	38	87.4074	48	79.4118	45	82.2222	H3mm14
	H3mm15	95	76.399	107	73.236	94	76.6423	5	98.7835	96	76.1557	13	95.5556	8	98.0535	141	76.1494	105	90.7543	35	91.4842	7	98.2968	9	97.8102	7	98.2968	92	93.4307			5	96.2963	18	84.4444	14	89.6296	H3mm15
	H3mm16	96	76.1557	109	72.7494	95	76.399	7	98.2968	98	75.6691	19	84.4444	10	97.5669	143	75.8621	103	90.9976	35	91.4842	9	97.8102	11	97.3236	9	97.8102	89	93.9173	8	98.0535			17	85.9259	13	90.3704	H3mm16
	H3mm17	111	70.098	119	67.402	108	70.5882	24	91.1765	107	70.3431	31	89.6296	27	90.4412	149	72.9885	115	85.5392	47	88.2353	26	90.6863	28	90.1961	25	91.1765	106	87.0098	25	90.6863	25	90.6863			21	82.963	H3mm17
	H3mm18	103	74.4526	117	70.5596	104	74.2092	17	95.8637	107	73.4793	27	89.6296	20	95.1338	147	74.7126	107	89.5377	44	89.5377	19	95.3771	21	94.8905	17	95.8637	98	90.9976	19	95.3771	19	95.3771	29	89.7059			H3mm18
		Hist1h3a		H3t		Hist2h3b		H3f3a		H3f3b		H3mm6		H3mm7		H3mm8		H3mm9		H3mm10		H3mm11		H3mm12		H3mm13		H3mm14		H3mm15		H3mm16		H3mm17		H3mm18
		DNA sequence
